# Supplementary material for: Production of H2-Free Carbon Monoxide from Formic Acid Dehydration: The Catalytic Role of Acid Sites in Sulfated Zirconia
Source: Nanomaterials (Basel). 2022 Sep 1;12(17):3036. doi: 10.3390/nano12173036 (PMC9458092; doi:10.3390/nano12173036)
Supplement: Supplementary file 1 [file nanomaterials-12-03036-s001.zip]

Archive with 1 entries (1 files):
- nanomaterials-1893956-SI.pdf
